# Supplementary material for: Determinants of Implementation of Antimicrobial Stewardship Interventions for Managing Community Adult Acute Respiratory Infections: Qualitative Analysis from the OPTIMAS-GP Study Co-Design Phase
Source: Antibiotics (Basel). 2025 Sep 11;14(9):914. doi: 10.3390/antibiotics14090914 (PMC12466759; doi:10.3390/antibiotics14090914)
Supplement: Supplementary file 1 [file antibiotics-14-00914-s001.zip]

Archive with 5 entries (5 files):
- Supplementary Table S1.docx
- Supplementary Table S2.docx
- Supplementary Table S3.docx
- Supplementary Table S4.docx
- Supplementary Table S5.docx
